# Supplementary material for: Temporal trends in myocardial ischemia risk estimated from 12-lead electrocardiograms using deep learning in individuals with suspected cancer during health checkups
Source: Cardiooncology. 2026 Mar 2;12:47. doi: 10.1186/s40959-026-00466-2 (PMC13059618; doi:10.1186/s40959-026-00466-2)
Supplement: Supplementary file 2 — Supplementary Material 2. [file 40959_2026_466_MOESM2_ESM.zip]

Archive with 3 entries (3 files):
- network.py
- __MACOSX/._network.py
- model.pth
