# Supplementary material for: Temporal trends in myocardial ischemia risk estimated from 12-lead electrocardiograms using deep learning in individuals with suspected cancer during health checkups
Source: Cardiooncology. 2026 Mar 2;12:47. doi: 10.1186/s40959-026-00466-2 (PMC13059618; doi:10.1186/s40959-026-00466-2)
Supplement: Supplementary file 2 — Supplementary Material 2. [file 40959_2026_466_MOESM2_ESM.zip › network.py]

import torch
import torch.nn as nn
import torch.nn.functional as F

class ECGNet(nn.Module):
    def __init__(self):
        super(ECGNet, self).__init__()

        # input channels, output channels, kernel size
        self.conv1 = nn.Conv1d(12, 48, 5)
        self.bn1 = nn.BatchNorm1d(48)
        self.pool1 = nn.MaxPool1d(2)

        self.conv2 = nn.Conv1d(48, 96, 5)
        self.bn2 = nn.BatchNorm1d(96)
        self.pool2 = nn.MaxPool1d(2)

        self.conv3 = nn.Conv1d(96, 192, 5)
        self.bn3 = nn.BatchNorm1d(192)
        self.pool3 = nn.MaxPool1d(2)

        self.dropout = nn.Dropout(p=0.5)

        # Fully connected layers
        self.fc1 = nn.Linear(192, 64)
        self.fc2 = nn.Linear(64, 32)
        self.fc3 = nn.Linear(32, 2)

    def forward(self, x):
        x = self.pool1(F.relu(self.bn1(self.conv1(x))))
        x = self.pool2(F.relu(self.bn2(self.conv2(x))))
        x = self.pool3(F.relu(self.bn3(self.conv3(x))))

        # Global average pooling
        x = F.adaptive_avg_pool1d(x, (1,))
        x = torch.flatten(x, 1)  # Flatten the tensor along the channel dimension

        x = self.dropout(F.relu(self.fc1(x)))
        x = self.dropout(F.relu(self.fc2(x)))
        x = self.fc3(x)

        return x
